# Supplementary material for: Bis(bicyclo[1.1.1]pentyl)chlorophosphine as a Precursor for the Preparation of Bis(bicyclo[1.1.1]pentyl)phosphines
Source: Org Lett. 2024 May 12;26(29):6071–5. doi: 10.1021/acs.orglett.4c01190 (PMC11287751; doi:10.1021/acs.orglett.4c01190)
Supplement: Supplementary file 2 — ol4c01190_si_002.xyz [file ol4c01190_si_002.xyz]

43
Bcp2PCybu	Energy: -1716739.3831714
C         -0.61179        1.02952       -2.86683
H         -0.85351        2.09209       -2.80357
H          0.41348        0.86516       -3.20193
C         -1.09545        0.13721       -1.68769
C         -1.03597       -1.05707       -2.68634
H         -0.04076       -1.36338       -3.01268
H         -1.67146       -1.91439       -2.45337
C         -2.54738        0.38476       -2.20545
H         -3.29375       -0.36586       -1.93990
H         -2.93408        1.39967       -2.09488
C         -1.69677        0.10432       -3.46355
H         -2.04596        0.08499       -4.49654
C         -1.72171        3.20443        1.58664
H         -2.06381        4.13623        2.03828
C         -2.59314        1.98653        1.21204
H         -3.03114        1.43252        2.04483
H         -3.30479        2.12221        0.39536
C         -0.68871        2.21498        2.16974
H          0.34570        2.55751        2.22338
H         -0.98386        1.67422        3.07132
C         -1.13346        1.59875        0.80983
C         -1.00784        3.03922        0.22673
H         -1.60060        3.25249       -0.66485
H          0.00360        3.44146        0.14948
P         -0.40931        0.10522        0.01593
Ni         1.83413       -0.00792        0.13149
C          2.26151       -0.04919        1.87584
C          2.48597        1.45078       -0.68904
C          2.29612       -1.52766       -0.70500
O          2.54228       -0.07711        2.98165
O          2.58865       -2.49686       -1.23243
O          2.90440        2.37683       -1.20886
C         -1.25492       -1.36151        0.74413
C         -1.17960       -1.60926        2.27093
C         -2.79301       -1.54003        0.82754
H         -0.81591       -2.21688        0.22100
C         -2.58489       -2.24412        2.18563
H         -1.19657       -0.67651        2.83722
H         -0.35640       -2.22300        2.63632
H         -3.31636       -0.59023        0.93731
H         -3.26780       -2.11020        0.02796
H         -3.28993       -2.01535        2.98606
H         -2.52780       -3.32840        2.07068
36
Bcp2PMe	Energy: -1643509.6150675
C         -0.93767        1.12332       -2.79443
H         -1.41394        2.08901       -2.61379
H          0.06260        1.23498       -3.21579
C         -1.09551        0.05592       -1.67443
C         -0.85081       -1.01226       -2.78106
H          0.15571       -1.04683       -3.20048
H         -1.24701       -2.01156       -2.58740
C         -2.60572       -0.01162       -2.06371
H         -3.12959       -0.93857       -1.82083
H         -3.20782        0.86847       -1.83239
C         -1.82860        0.01326       -3.39841
H         -2.25599       -0.01126       -4.40136
C         -1.71070        2.93474        1.81859
H         -2.10226        3.78424        2.37912
C         -2.53571        1.85012        1.09127
H         -3.11461        1.17127        1.72115
H         -3.10011        2.17280        0.21484
C         -0.80827        1.80267        2.35986
H          0.20943        2.07690        2.64145
H         -1.26112        1.11798        3.08041
C         -1.03918        1.47476        0.85473
C         -0.78792        2.98441        0.57894
H         -1.22083        3.38830       -0.33830
H          0.23162        3.33886        0.73842
P         -0.28997        0.05091       -0.02618
Ni         1.95157       -0.00710       -0.04394
C          2.47436       -0.03324        1.67438
C          2.51560        1.46446       -0.90791
C          2.40876       -1.51989       -0.89791
O          2.80775       -0.05672        2.76544
O          2.69857       -2.48439       -1.43437
O          2.87702        2.39774       -1.45601
C         -1.11946       -1.37066        0.78811
H         -0.78429       -1.43564        1.82406
H         -2.20639       -1.27174        0.76431
H         -0.82922       -2.29220        0.28165
80
Bcp2Xphos	Energy: -2130831.6987585
C         -0.97159       -0.19762       -2.34587
H         -1.41811        0.27792       -1.47015
H          0.02925        0.18259       -2.54993
C         -1.16165       -1.74050       -2.46839
C         -0.94960       -1.55227       -3.99852
H          0.05639       -1.26792       -4.31029
H         -1.37695       -2.32278       -4.64311
C         -2.67368       -1.44224       -2.73504
H         -3.22416       -2.19882       -3.29606
H         -3.25131       -1.05654       -1.89176
C         -1.89224       -0.40612       -3.56688
H         -2.31775        0.36852       -4.20563
C         -1.24368       -2.29924        2.08740
H         -1.47386       -2.09765        3.13407
C         -2.24777       -2.34272        0.91840
H         -2.96701       -3.16268        0.93531
H         -2.71136       -1.39503        0.63567
C         -0.60249       -3.58098        1.50700
H          0.44064       -3.76633        1.76716
H         -1.20313       -4.49202        1.54348
C         -0.84905       -2.64782        0.28620
C         -0.29674       -1.49267        1.17532
H         -0.61010       -0.48098        0.91058
H          0.76630       -1.54061        1.41272
P         -0.29142       -3.01230       -1.44230
Ni         1.96801       -2.58823       -1.56695
C          2.11508       -0.88448       -1.02249
C          2.65872       -2.66005       -3.22667
C          2.99081       -3.57593       -0.46594
O          2.31851        0.18920       -0.69121
O          3.76217       -4.06970        0.21434
O          3.22569       -2.59270       -4.21428
C         -1.29866       -4.53298       -1.82181
C         -2.68008       -4.41126       -1.61243
C         -0.80129       -5.76821       -2.28206
C         -3.56111       -5.45605       -1.83963
H         -3.07918       -3.47066       -1.26252
C         -1.70863       -6.81158       -2.50775
C         -3.06938       -6.67148       -2.29319
H         -4.62173       -5.31798       -1.66400
H         -1.31802       -7.75794       -2.86201
H         -3.73799       -7.50413       -2.47918
C          0.63782       -6.07045       -2.55511
C          1.15653       -5.88889       -3.85228
C          1.42817       -6.66047       -1.55316
C          2.48883       -6.21283       -4.09140
C          2.75603       -6.96798       -1.84581
C          3.31232       -6.73571       -3.09775
H          2.89354       -6.06218       -5.08617
H          3.37942       -7.41116       -1.07614
C          0.83637       -7.07713       -0.21476
H         -0.09835       -6.52681       -0.07934
C          0.49113       -8.57210       -0.24274
H         -0.19039       -8.81523       -1.05937
H          1.39576       -9.17233       -0.37421
H          0.01789       -8.87535        0.69547
C          1.72308       -6.77853        0.99319
H          1.97865       -5.72262        1.06201
H          1.20274       -7.06226        1.91192
H          2.65693       -7.34546        0.96515
C          0.26024       -5.47368       -5.01019
H         -0.63243       -5.00540       -4.58693
C         -0.19607       -6.71842       -5.78320
H         -0.88345       -6.44148       -6.58756
H          0.66201       -7.22680       -6.23172
H         -0.70471       -7.43377       -5.13521
C          0.88852       -4.47185       -5.97745
H          1.75651       -4.89025       -6.49313
H          0.16181       -4.19701       -6.74675
H          1.20811       -3.56096       -5.47448
C          4.76310       -7.07447       -3.37169
H          5.17073       -7.49114       -2.44387
C          5.58131       -5.82820       -3.71744
H          5.51802       -5.08074       -2.92417
H          6.63432       -6.08648       -3.85940
H          5.22443       -5.36403       -4.64056
C          4.90350       -8.14343       -4.45821
H          4.34097       -9.04425       -4.20303
H          4.53393       -7.78067       -5.42117
H          5.95250       -8.42178       -4.59096
